# Supplementary material for: By Modulating the Hormonal Balance and Ribonuclease Activity of Tomato Plants Bacillus subtilis Induces Defense Response against Potato Virus X and Potato Virus Y
Source: Biomolecules. 2022 Feb 10;12(2):288. doi: 10.3390/biom12020288 (PMC8961569; doi:10.3390/biom12020288)
Supplement: Supplementary file 1 [file biomolecules-12-00288-s001.zip]

Archive with 1 entries (1 files):
- biomolecules-1557749-supplementary.pdf
